# Supplementary material for: Deficiency of MTAP Is Frequent and Mostly Homogeneous in Pancreatic Ductal Adenocarcinomas
Source: Cancers (Basel). 2025 Apr 1;17(7):1205. doi: 10.3390/cancers17071205 (PMC11987894; doi:10.3390/cancers17071205)
Supplement: Supplementary file 1 [file cancers-17-01205-s001.zip]

Archive with 4 entries (3 files):
- cancers-3485112-supplementary/
- cancers-3485112-supplementary/Supplement Figure S1.pdf
- cancers-3485112-supplementary/Supplementary Table S1.pdf
- cancers-3485112-supplementary/Supplementary Table S2.pdf
